# Supplementary material for: Identification of Pyrrolo [2,3-b] Pyridine Derivatives as Novel JAK1 Inhibitors for the Treatment of Inflammatory Bowel Disease
Source: Molecules. 2026 Jun 25;31(13):2236. doi: 10.3390/molecules31132236 (PMC13362992; doi:10.3390/molecules31132236)
Supplement: Supplementary file 1 [file molecules-31-02236-s001.zip]

Archive with 1 entries (1 files):
- molecules-4374387-supplementary.pdf
